# Supplementary material for: Identification of the CONSTANS-like family in Cymbidium sinense, and their functional characterization
Source: BMC Genomics. 2023 Dec 18;24:786. doi: 10.1186/s12864-023-09884-3 (PMC10729429; doi:10.1186/s12864-023-09884-3)
Supplement: Supplementary file 1 — Supplementary Material 1: Table S1. 1. Primers used for cloning the ORF of CONSTANS-like genes in Cymbidium sinense. 2. Primers used for gene expression analysis by qPCR. 3. Primers used to construct vectors for subcellular localization. 4. Primers used to construct the vectors for Overexpression Vector Construction [file 12864_2023_9884_MOESM1_ESM.xlsx]

## Sheet: Sheet1
Table S1.1. Primers used for cloning the ORF of CONSTANS-like genes in Cymbidium sinense
Gene	Forword primer (5’-3’)	Reverse primer (5’-3’)
CsCOL1	ATGGGAGGAAAAGGAGCAGA	TTAGAAAGATGGAACGACGCCGT
CsCOL3	ATGGGATTAACAGAAGCAGGAAGCGG	TCAGAAGGAGGGAACGAC
CsCOL4	ATGGCGAAGGAGAAAGTCGAC	CTAGTAAGAATGAACAACGCC
CsCOL5	ATGGGTGAGGGCAACGCACG	CTAGCCATGATTCTCATCATCCGC
CsCOL6	ATGGGCTCTCTTTGCGACTTTTG	TCAACAGCTTCTGGTCTGACAAAG
CsCOL7	ATGAGCTCTCTTTGTGATTTCTGTGGG	TCAGTAGCTTCTAGCTTGGGAGAG
CsCOL8	ATGGTCTCCGCTGACGCCGACT	CTAGCTAGTCTTGGCAAACC
CsCOL9	ATGGACGAACGCGATAGAAACC	CAAGCCCCCTACCAGTACTAG
Table S1.2. Primers used for gene expression analysis by qPCR
Gene	Forword primer (5’-3’)	Reverse primer (5’-3’)
CsCOL3	GACGAGGCCGAGGATTAAGG	CGACGCCGAATACAGGATCA
CsCOL4	GGACTTCATGGTGCGACTCA	GGATTGGGAGGACTGGAACG
CsCOL6	CGGTGGCAAAAGGAGACTCT	AGGTTCGCCCACAATAAGCA
CsCOL8	ACCGGTGTTTAGCTGGGATG	TATCCTTTGGGGGAGGAGGG
CsCOL9	CCCTACCCCTACCCTTACCC	CTCTCCCGGGAATATGACGC
Table S1.3. Primers used to construct vectors for subcellular localization
Gene	Forword primer (5’-3’)	Reverse primer (5’-3’)
CsCOL3	acgggggactcttgaccATGGGATTAACAGAAGCAGGAAGC	agctcctcgcccttgctcaccatGAAGGAGGGAACGACGCCGA
CsCOL4	acgggggactcttgaccATGGCGAAGGAGAAAGTCGACTC	agctcctcgcccttgctcaccatGTAAGAATGAACAACGCCAT
CsCOL6	acgggggactcttgaccATGGGCTCTCTTTGCGACTTTTG	agctcctcgcccttgctcaccatACAGCTTCTGGTCTGACAAA
CsCOL8	acgggggactcttgaccATGGTCTCCGCTGACGCCGACTC	agctcctcgcccttgctcaccatGCTAGTCTTGGCAAACCTGC
CsCOL9	acgggggactcttgaccATGGACGAACGCGATAGAAACCAT	agctcctcgcccttgctcaccatGTACTGGTAGGGGGCTTGTC
Table S1. 4. Primers used to construct the vectors for Overexpression Vector Construction
Gene	Forword Primer (5’ to 3’)	Reverse Primer (5’ to 3’)
CsCOL3	acgggggacgagctcggtaccATGGGATTAACAGAAGCAGGAAGC	acgaaagctctgcaggtcgacTCAGAAGGAGGGAACGACGC
CsCOL4	acgggggacgagctcggtaccATGGCGAAGGAGAAAGTCGAC	acgaaagctctgcaggtcgacCTAGTAAGAATGAACAACGCCATAGC
CsCOL6	acgggggacgagctcggtaccATGGGCTCTCTTTGCGACTTT	acgaaagctctgcaggtcgacTCAACAGCTTCTGGTCTGACAAA
CsCOL8	acgggggacgagctcggtaccATGGTCTCCGCTGACGCC	acgaaagctctgcaggtcgacCTAGCTAGTCTTGGCAAACCTGC
