# Supplementary material for: Identification of the CONSTANS-like family in Cymbidium sinense, and their functional characterization
Source: BMC Genomics. 2023 Dec 18;24:786. doi: 10.1186/s12864-023-09884-3 (PMC10729429; doi:10.1186/s12864-023-09884-3)
Supplement: Supplementary file 2 — Supplementary Material 2: Table S2. The Sequences of 8 CsCOL genes were cloned in this study [file 12864_2023_9884_MOESM2_ESM.xlsx]

## Sheet: Sheet1
Table S2. The Sequences of 8 CsCOL genes were cloned in this study
Gene Name	Sequence Type	Sequence
CsCOL1	CDS	ATGGGAGGAAAAGGAGCAGAAGGCGGGGGAGCTTATTGGGGGCTAGGAGCACGCACGTGCGACGGTTGCAAGGGGCTGCCGGCTCCGGCGGTTCTATTCTGTCGGGCGGATGCCGCTTTCCTATGCACCACGTGCGATGCGCGCGTGCACGGGGCGAACAAGCTGGCTTCCCGGCACGAGCGCGTCTGGCTCTGCGAGGTCTGCGAGCAAGCGCCAGCCGCTGTCACCTGCAAGGCTGATGCCGCTGCCCTCTGCTCCGCTTGCGACGCCGACATCCACTCCGCCAATTCCCTGGCAAGCCGCCACCACCGCGTCCCCGTCGTCCCCTTATTCGAATCACCCGTCTCCAACCACCCCGTCTTACTATTGGATGCCGACGACGGGGAAGAAGACACCGCC…
	Protein	MGGKGAEGGGAYWGLGARTCDGCKGLPAPAVLFCRADAAFLCTTCDARVHGANKLASRHERVWLCEVCEQAPAAVTCKADAAALCSACDADIHSANSLASRHHRVPVVPLFESPVSNHPVLLLDADDGEEDTAAAASWILPAPPKDSPQGMMKSTDCFSDVDPYLDLEYASSVETGIYQSDSVVPAGGGAPSGLIMLDFSKAKTTHGYTVSHSVSSSEAGVVPDGGGTAIADAPTCAAAAAGERSVMMDREARVMRYREKRKNRRFEKTIRYASRKAYAETRPRIKGRFAKRTEVESEIDQIYSSAAAATAAFMEAVQGYGVVPSF
CsCOL3	CDS	ATGGGATTAACAGAAGCAGGAAGCGGCGGAACTTACTGGGGTCTGCGTGCTCGCACATGCGACGCGTGCAAGGGTGCAACCGTGGCCTCGGCGATCCTCTTCTGCCGGGCGGACGCGGCGTTCCTCTGCGGCAGGTGCGATGCGCGCGTGCACAGCGCGAACAAGCTCGCCTCCCGGCACGAGCGAGTCTGGCTTTGCGAGGTCTGCGAGCAGTCGCCGGCAGCCGTTACCTGCAAGGCCGACGCTGCCGCCCTATGCTCCTCCTGCGACGCGGACATCCACTCAGCAAACACCCTTGCCAGTCGCCATCACCGCATCCCTATCGTCCCCTTCTTCGATTCCCCCTCTTCGGACTCTGCCGGTGGCGGTGGCAGTGGCCACAATTCCCTCTTCTCCAGT…
	Protein	MGLTEAGSGGTYWGLRARTCDACKGATVASAILFCRADAAFLCGRCDARVHSANKLASRHERVWLCEVCEQSPAAVTCKADAAALCSSCDADIHSANTLASRHHRIPIVPFFDSPSSDSAGGGGSGHNSLFSSDADASWILQELPKDPPLEMPKSANCFFSEVNPYLDLEYASSIDAGIYQSDSVVPAGAGIPASFMLDFSKPKPAYTGYTISPSMSSSEVGVVPDGEGSAMADVSTCGGGRSSSVTAVSVMDREARVMRYREKRKNRRFEKTIRYASRKAYAETRPRIKGRFAKRAEVEAEVERLYSSAAAATAAFMAVDPVFGVVPSF
CsCOL4	CDS	ATGGCGAAGGAGAAAGTCGACTCCCCTGCCACGTGGACTTCATGGTGCGACTCATGCCATTCCGCCTCACCCTCCTTCTACTGCCGCGCCGACGCCGCCTATCTCTGTGGCAACTGCGACTCCTCCATCCACTCTGCCAACTCGCTCGCTCGCCGCCACCACCGCGTTCCAGTCCTCCCAATCCCCGCCAGCGGCCTCATCGTCGGTGGAATTTCAGTTGCTCGGCCAAAGGAGGAGGAAGACGAACAGGAAGAGCAAGAAGAAGAAGTGGAGGAGGATGGGTTCTTGATTGGAGGTGAGGTGGATGAGTATTTGGATCTGGTGGAATTTAGCACTTCTTGTGAGGAAGAAGGGAAGGAGAAGTATGAGGGTAGGGAGGAAGAAGAGAAGCAGATATTG…
	Protein	MAKEKVDSPATWTSWCDSCHSASPSFYCRADAAYLCGNCDSSIHSANSLARRHHRVPVLPIPASGLIVGGISVARPKEEE DEQEEQEEEVEEDGFLIGGEVDEYLDLVEFSTSCEEEGKEKYEGREEEEKQILLQSFQIGYEGFKGGLDYTASVGLAESL SSIEAAVVPENSMMGISSSQIRASKGTIELFSGPPLQMAQQFTPMDREARVLRYREKRKTRKFQKVIRYASRKAYAETRP RIKGRFAKRTDVELEVDQMFAAPVMVEAGYGVVHSY
CsCOL5	CDS	ATGGGTGAGGGCAACGCACGCGAGCGTTCTCTAACGTGCGACTACTGCTCGGAGGCGACGGCTGTGATCTACTGCCGGGCGGACACCGCTCGTCTCTGCGTCGCATGCGACCGGCAAGTCCATGGTGCTAACGCGCTCTCCCGGAAGCATGTACGGTCCCAGATTTGTGATAAATGCGGTGATGCTGCCGCTATAGCGAGGTGTGCGACGGAGAAGCTCGCCCTTTGCCAGGACTGCGATCATGACGTCCACTCTGCTGCTGCCGATGCTGGCGGTAGTCACGCACGCACTGCTATTGAGGGATTCTACGGCTGCCCCTCGTCCGTGGAGCTGGCCGCTTCGTGGGGCCTCGAACTTGACTCGAAAGAGTCCCGAGAGGGTGGAGACCAGTTTATGTTC…
	Protein	MGEGNARERSLTCDYCSEATAVIYCRADTARLCVACDRQVHGANALSRKHVRSQICDKCGDAAAIARCATEKLALCQDCDHHVHSAAADAGGSHARTAIEGFYGCPSSVELGASWGLELDSKESREGGDQFMFAGLGTIDSVFADLYVPCFSGSGRGGKRNPAVVQQLEEMARRDSSSLAASELSPRTPNRSATGCGGGDVDCRSVQLLPVASLLMMAPSDCADLRENHRVVEEGDLIWGCGPSDHTSQIWDFNLGQSREHNASSPLDDGYIGNNSSFTIRSYSELLKESSFANTEILEGFFEKNCPSSNEDVSSTNSIHHMPSQSLGAAATILSKWKSNKGNSKVSGSSSSNKHLLTISRPAVSSSHNPVRGSISKEISFGDQPLVRTELVNSFKKVD…
CsCOL6	CDS	ATGGGCTCTCTTTGCGACTTTTGTGGAGATCAAAGATCAGTTGTATACTGTAGATCAGATGCTGCATCCTTATGCTTGTCTTGTGATCGCAATGTTCACTCTGCTAATGCACTTTCAAGGCGTCATTCTCGAACTCTTTTATGTGAGAGATGTTATTCACAGCCGGCAACTGTTAGATGTATTGAAGAGAGCATTTCACTTTGCCATAATTGTGATTGGAATGGACACAGTGCTTTCGCATCAGCTTCAGGTCATAAAAAGCAGACAATTAGCTCCTACACTGGCTGTCCATCAGCTGCAGAGCTTGCCAACATATGGTCCTTTGTTTTGGAATTCCCTTCAGTGACAGATTCTAGTTGTGAGCAGGGAATGGGTTTAATGAGCATCAATGAGAACAGC…
	Protein	MGSLCDFCGDQRSVVYCRSDAASLCLSCDRNVHSANALSRRHSRTLLCERCYSQPATVRCIEESISLCHNCDWNGHSAFASASGHKKQTISCYTGCPSAAELANIWSFVLEFPSVTDSSCEQGMGLMSINENSTSTCWGPLPNNCNADNADISIINNLEDVNKQNIHIGSSSTSPNPMICSSDQEAGSVDSTTPKPSNTGMETGIDKDDFYNDFSVTVDLSFENYEELFGTSHTHLEKLFDDVGIENFFETESSVANSNCHGEFVTEVSSAVQVKSLHAGCSNAVPADSAMSNPVAKGDSSMSAPARRAHSSLSVSFSGLTGESSAGDYQECGVSSMLIVGEPPWYAPGPESSIKAANRGDAVMRYKEKKKIRKFEKKIRYASRKARADTRKRVKGRFV…
CsCOL7	CDS	ATGAGCTCTCTTTGTGATTTCTGTGGGGGGGAAAGATCAATGGTTTATTGCAGATCAGATACTGCATCCCTGTGCTTGTCATGTGATCGCCAAGTTCATTCTGCAAATGCTCTATCCAGGCGCCACTCTCGAACTCTTTTATGTGATAGATGTTTTTCAGAGCCTGTAACTATTCGATGTATTGAAGAGCGCATTTCACTTTGCCAGAATTGTGATTGGAATGGACATAGGAATTCTACATTATCTTCAGGACATAAAAGGCAAACAATCAGCTGCTACTCAGGTTGTCCATCAGCAGCAGAGCTTGCCAGAATATGGCCCTTTGTTCTGGAATTACCTCCAATAGCCAATTCTTGCCGTGAGCAGGGAATAATGGGCTTAACGAGCATCAACGAGAAC…
	Protein	MSSLCDFCGGERSMVYCRSDTASLCLSCDRQVHSANALSRRHSRTLLCDRCFSEPVTIRCIEERISLCQNCDWNGHRNST LSSGHKRQTISCYSGCPSAAELARIWPFVLELPPIANSCREQGIMGLTSINENSTSTYWGPLQQSSTPDMADICKMDDTD IGNTTSVHIVSSSTATATPMICSTDHPAEPIDSKTPKSCDGRMKKVGSSEDDFYDDFAVEDELTFENYEELFGASHAHSD HLFEDVGIDSLFEMKENSAANSNCQGEFVAEVKSVQEASSNEISADSVMPNQGVKAEYNMAISARKTHSSLSRTFSSLTG ESSAGDYQDCGMSSMLLMGEPPWYPFSSDISIQAANRDNAVMRYKEKKKTRKFEKKIRYASRKARADSRKRVKGR…
CsCOL8	CDS	ATGGTCTCCGCTGACGCCGACTCCGACTCCGTCCCCTGCGACTTTTGCGACTCGGAGTTTGCGGTGGTCTTCTGCCGAGCCGACTCTGCGCGCCTCTGCCTCGCCTGCGACCGCGAGGTCCACGCCGCTAATACTGTCTCCTCCCGCCACAACCGTTCTCTTCTCTGCGACTGCTGCGCCTCCGCCCCGGCAACCATCTTCTGCTCTACTTCTCCCCACCGCCTCGTCCTCTGCTCCAACTGCGATTTCAACGCCCACCAAGCTGACGACTACCGTCACGACCGCCGCGCCGTTGATCCCTTCACTGGCTGCCCTGCCGGCGCCGTCTTTGCTACCGCCCTTGGTCTTGGAGACGACAAGGATTCACTCCCCAACAAGGTGGAAGAGGACTGGGCTTGG…
	Protein	MVSADADSDSVPCDFCDSEFAVVFCRADSARLCLACDREVHAANTVSSRHNRSLLCDCCASAPATIFCSTSPHRLVLCSNCDFNAHQADDYRHDRRAVDPFTGCPAGAVFATALGLGDDKDSLPNKVEEDWAWEVPPVFSWDDLILQPTTTPFHGFQAMGIPPPPKDKSSTCGKREEDIHRQIRNLIISETDGVDCSEENVLVMEFKPLLQENLQLGKLDNEYGYAPVFVEVPSCEISKLQCNLTDNQIAISNPVEISPENQIGSSSLAGETFVDSTMETASHPSLPKDELLDRSSVILRYKEKRKTRRYDKLIRYESRKARADSRVRIKGRFAKTS
CsCOL9	CDS	ATGGACGAACGCGATAGAAACCATCGCTCAGCCGCAAACGCCGTAGGCGGAAGCACCGCACGACCCTGCGACGGCTGTCTCCGCAGACGAGCGCGTTGGTACTGCGGCGCCGATGACGCCTTCCTCTGCCAAGCCTGCGACTCCTCCGTCCACTCCGCCAATTCCCTCGCTCGTCGGCACCAGCGCCTTCGCCTCCACACCACCTCCTTCCCCTCGTCCTCCTCGCCTCCCCCAATCTCATGGCGCAAGCGCAAGGCACGTACCCCGCGGGCATATCAGCAGTCAAAGCCCGTGAAGCCGGAGCCCCTCGTGCCAGACCTTGAGAAAGAAGAGGAAGATCTCGAGATGCAGCTCATGTACTGCGTGCCGGTGCTTGACCCTCTCTTCAATGATTTCTTT…
	Protein	MDERDRNHRSAANAVGGSTARPCDGCLRRRARWYCGADDAFLCQACDSSVHSANSLARRHQRLRLHTTSFPSSSSPPPISWRKRKARTPRAYQQSKPVKPEPLVPDLEKEEEDLEMQLMYCVPVLDPLFNDFFSTNLEAKPATTEMDQQMPGYGLDGGLGPPMELGMEDLDVECLLGVALNDDVQESSLCIDGFTVVDEEDMSRIKMEFDFDSMGDEMELYREAKEHTTVEAEKKRDLGGGVMKKMGLRLDYDAVIDAWSRSGCLPWAGGGRPQFDSDGYLPSIMGMSEGGARWSSRRWGASGGVEREARVTRYREKRRTRLFSKKIRYEVRKLNAEKRPRMKGRFVKRATLSAGPGQAPYQY
