# Supplementary material for: Identification of the CONSTANS-like family in Cymbidium sinense, and their functional characterization
Source: BMC Genomics. 2023 Dec 18;24:786. doi: 10.1186/s12864-023-09884-3 (PMC10729429; doi:10.1186/s12864-023-09884-3)
Supplement: Supplementary file 3 — Supplementary Material 3: Table S3 Molecular information and subcellular localization prediction of COL gene family in Cymbidium sinense [file 12864_2023_9884_MOESM3_ESM.xlsx]

## Sheet: Sheet1
Table S3 Molecular information and subcellular localization prediction of COL gene family in Cymbidium sinense
Gene name	CDS (bp)	Length (aa)	MW (Da)	pI	GRAVY	Aliphatic index	Subcellular localization prediction
CsCOL1	981	327	34375.7	5.93	-0.182	68.71	Nucleus
CsCOL3	993	331	35106.6	7.5	-0.15	67.55	Nucleus
CsCOL4	831	227	30860.6	5.03	-0.529	69.64	Nucleus
CsCOL5	1380	460	49943.4	6.86	-0.594	65.32	Nucleus
CsCOL6	1251	417	45043.9	5.37	-0.442	61.44	Nucleus
CsCOL7	1245	415	45889.1	5.57	-0.57	58.26	Nucleus
CsCOL8	1014	338	37473.1	5.14	-0.425	74.39	Nucleus
CsCOL9	1092	364	41000.3	7.53	-0.754	59.42	Nucleus
aa, amino acid; MW, molecular weight; pI, isoelectric point
